# Supplementary material for: Aberrant DNA Methylation, Expression, and Occurrence of Transcript Variants of the ABC Transporter ABCA7 in Breast Cancer
Source: Cells. 2023 May 24;12(11):1462. doi: 10.3390/cells12111462 (PMC10252461; doi:10.3390/cells12111462)
Supplement: Supplementary file 1 [file cells-12-01462-s001.zip]

Archive with 1 entries (1 files):
- cells-2283225-supplementary.pdf
